# Supplementary material for: COVID-19 Vaccine Hesitancy and Emerging Variants: Evidence from Six Countries
Source: Behav Sci (Basel). 2021 Oct 28;11(11):148. doi: 10.3390/bs11110148 (PMC8614952; doi:10.3390/bs11110148)
Supplement: Supplementary file 1 [file behavsci-11-00148-s001.zip]

Archive with 1 entries (1 files):
- behavsci-1401399-SI.pdf
